# Supplementary material for: Subgroup Differences in Parenting Stress and Life Satisfaction Among Parents of Children with Disabilities Receiving Adapted Physical Activity Services
Source: Healthcare (Basel). 2026 May 22;14(11):1434. doi: 10.3390/healthcare14111434 (PMC13257220; doi:10.3390/healthcare14111434)
Supplement: Supplementary file 1 [file healthcare-14-01434-s001.zip]

Archive with 2 entries (2 files):
- healthcare-4283398-supplementary.pdf
- healthcare-4283398-STROBE Checklist.pdf
